# Supplementary material for: CA9-Related Acidic Microenvironment Mediates CD8+ T Cell Related Immunosuppression in Pancreatic Cancer
Source: Front Oncol. 2022 Jan 27;11:832315. doi: 10.3389/fonc.2021.832315 (PMC8828571; doi:10.3389/fonc.2021.832315)
Supplement: Supplementary file 4 [file Table_1.xls]

## Sheet: Table S1.txt
Gene	lfc	p-Value	q-Value	Higher expression in
ADIPOQ	2.93	1.184e-06	0.0001641	(A) CD8+
MS4A1	2.63	3.03e-07	5.996e-05	(A) CD8+
CR2	2.38	0.0001258	0.003904	(A) CD8+
CXCL13	2.07	1.027e-05	0.0007452	(A) CD8+
BLK	2.07	1.085e-06	0.0001591	(A) CD8+
CD19	2.05	4.284e-06	0.000404	(A) CD8+
ADH1B	2.03	5.28e-07	9.248e-05	(A) CD8+
TCL1A	2.02	4.066e-05	0.001927	(A) CD8+
FDCSP	1.96	0.0001305	0.00398	(A) CD8+
GZMK	1.92	3.68e-12	6.08e-09	(A) CD8+
TRARG1	1.92	1.271e-05	0.0008619	(A) CD8+
CCL19	1.91	8.647e-06	0.0006547	(A) CD8+
ACKR1	1.88	4.28e-08	1.297e-05	(A) CD8+
FCER2	1.88	3.636e-05	0.001796	(A) CD8+
PLIN1	1.85	1.414e-05	0.0009241	(A) CD8+
MADCAM1	1.84	2.17e-08	7.519e-06	(A) CD8+
PLA2G2D	1.84	2.11e-07	4.577e-05	(A) CD8+
FCRLA	1.83	5.777e-06	0.000491	(A) CD8+
LBP	1.83	9.247e-06	0.0006884	(A) CD8+
EOMES	1.82	3.15e-12	6.08e-09	(A) CD8+
THEMIS	1.81	8.92e-13	2.21e-09	(A) CD8+
FCRL3	1.8	1.33e-07	3.343e-05	(A) CD8+
SCARA5	1.79	2.379e-05	0.001331	(A) CD8+
CD8A	1.79	1.05e-16	2.09e-12	(A) CD8+
PYHIN1	1.78	8.36e-12	1.27e-08	(A) CD8+
LEP	1.77	3.805e-05	0.00185	(A) CD8+
FABP4	1.76	1.25e-05	0.0008534	(A) CD8+
VPREB3	1.75	2.828e-06	0.0003077	(A) CD8+
GZMH	1.74	6.32e-16	6.25e-12	(A) CD8+
ZNF831	1.74	4.56e-10	2.91e-07	(A) CD8+
DNASE1L3	1.72	7.24e-08	1.937e-05	(A) CD8+
CD79A	1.7	7.674e-06	0.0006007	(A) CD8+
LY9	1.68	9.51e-11	7.85e-08	(A) CD8+
PLA2G2A	1.68	0.001192	0.0171	(A) CD8+
PI16	1.67	7.611e-05	0.002915	(A) CD8+
KLRK1	1.67	1.61e-15	7.97e-12	(A) CD8+
CLEC17A	1.66	2.56e-07	5.292e-05	(A) CD8+
SH2D1A	1.65	1.2e-09	6.63e-07	(A) CD8+
FCRL2	1.64	2.207e-06	0.0002571	(A) CD8+
CD8B	1.64	2.48e-15	9.81e-12	(A) CD8+
FCRL1	1.63	8.681e-05	0.003184	(A) CD8+
TRAT1	1.62	2.76e-09	1.403e-06	(A) CD8+
NIBAN3	1.62	6.711e-05	0.002694	(A) CD8+
SIT1	1.61	2.32e-10	1.7e-07	(A) CD8+
CIDEA	1.6	3.991e-05	0.001905	(A) CD8+
GZMM	1.6	2.18e-12	4.8e-09	(A) CD8+
FAM30A	1.59	1.235e-05	0.0008461	(A) CD8+
CNR2	1.58	3.33e-06	0.0003429	(A) CD8+
CD79B	1.58	4.27e-07	7.71e-05	(A) CD8+
C7	1.56	1.868e-06	0.0002283	(A) CD8+
TNFRSF13B	1.55	2.777e-06	0.0003054	(A) CD8+
BTLA	1.55	6.47e-08	1.783e-05	(A) CD8+
CD40LG	1.55	1.91e-10	1.46e-07	(A) CD8+
CXCR5	1.54	1.462e-05	0.0009492	(A) CD8+
TBX21	1.53	9.47e-16	6.25e-12	(A) CD8+
FLT3	1.53	7.629e-06	0.0005995	(A) CD8+
ZAP70	1.51	3.83e-10	2.71e-07	(A) CD8+
CCL14	1.5	2.74e-07	5.585e-05	(A) CD8+
PAX5	1.49	0.0001081	0.003615	(A) CD8+
CCR7	1.49	3.12e-06	0.0003322	(A) CD8+
PKHD1L1	1.49	1.58e-07	3.759e-05	(A) CD8+
CD3G	1.48	4.47e-10	2.91e-07	(A) CD8+
CD3E	1.48	1.3e-11	1.55e-08	(A) CD8+
TLR10	1.47	4.81e-07	8.502e-05	(A) CD8+
KLRB1	1.47	9.23e-11	7.85e-08	(A) CD8+
JCHAIN	1.47	3.654e-05	0.0018	(A) CD8+
CHRDL1	1.46	3.115e-05	0.001602	(A) CD8+
SLC1A2	1.45	1.561e-06	0.0002009	(A) CD8+
ITK	1.45	3.26e-07	6.383e-05	(A) CD8+
CTSG	1.44	5.669e-06	0.000491	(A) CD8+
FCMR	1.44	1.95e-08	7.043e-06	(A) CD8+
CCL21	1.44	0.0001102	0.003643	(A) CD8+
SELP	1.43	5.67e-08	1.628e-05	(A) CD8+
CNTFR	1.42	5.243e-05	0.002279	(A) CD8+
APOH	1.42	0.0002417	0.005992	(A) CD8+
CD2	1.42	3.69e-12	6.08e-09	(A) CD8+
ADH1A	1.42	2.403e-06	0.0002767	(A) CD8+
CXCR6	1.42	1.15e-11	1.52e-08	(A) CD8+
CD3D	1.42	4.66e-11	4.4e-08	(A) CD8+
SCML4	1.42	4.05e-10	2.76e-07	(A) CD8+
C14ORF180	1.41	1.562e-06	0.0002009	(A) CD8+
TNNT3	1.41	1.085e-05	0.0007786	(A) CD8+
FCRL5	1.41	2.214e-05	0.001271	(A) CD8+
P2RY10	1.4	1.54e-07	3.759e-05	(A) CD8+
CD300LG	1.4	1.379e-05	0.0009095	(A) CD8+
GPR171	1.38	1.68e-08	6.531e-06	(A) CD8+
CD96	1.38	5.15e-10	3.19e-07	(A) CD8+
GPR18	1.38	2.26e-08	7.573e-06	(A) CD8+
KCNA3	1.37	1.03e-08	4.541e-06	(A) CD8+
CD5	1.37	1.45e-10	1.15e-07	(A) CD8+
GPR174	1.37	1.76e-08	6.699e-06	(A) CD8+
CD48	1.36	1.13e-08	4.748e-06	(A) CD8+
CD22	1.35	1.593e-05	0.001003	(A) CD8+
CMA1	1.34	1.428e-06	0.0001873	(A) CD8+
CLEC9A	1.34	2.2e-08	7.519e-06	(A) CD8+
THRSP	1.34	3.933e-05	0.001891	(A) CD8+
PLIN4	1.34	0.0004383	0.008875	(A) CD8+
CD27	1.34	2.49e-08	8.231e-06	(A) CD8+
CLEC10A	1.33	1.941e-06	0.0002344	(A) CD8+
MAP4K1	1.33	2.77e-08	9.007e-06	(A) CD8+
IRF4	1.33	4.28e-07	7.71e-05	(A) CD8+
STAP1	1.33	1.818e-05	0.001115	(A) CD8+
LAX1	1.33	2.29e-07	4.832e-05	(A) CD8+
MZB1	1.33	1.389e-05	0.0009111	(A) CD8+
UBASH3A	1.32	1.1e-09	6.23e-07	(A) CD8+
NKG7	1.31	5.6e-13	1.58e-09	(A) CD8+
TPO	1.31	5.98e-07	0.0001028	(A) CD8+
GRAP2	1.31	2.17e-11	2.26e-08	(A) CD8+
PRKCQ	1.31	1.3e-09	6.93e-07	(A) CD8+
PRKCB	1.31	1.093e-06	0.0001591	(A) CD8+
TACR1	1.31	2.57e-07	5.292e-05	(A) CD8+
CCL5	1.31	4.78e-13	1.58e-09	(A) CD8+
SEPTIN1	1.31	5.51e-10	3.3e-07	(A) CD8+
IGF1	1.3	0.0002065	0.005348	(A) CD8+
KLHL14	1.3	4.145e-06	0.0003985	(A) CD8+
OGN	1.3	0.0001448	0.004287	(A) CD8+
TNFRSF17	1.28	2.595e-05	0.001408	(A) CD8+
STAT4	1.28	1.4e-11	1.55e-08	(A) CD8+
CNR1	1.28	2.477e-06	0.0002832	(A) CD8+
STAB2	1.27	3.334e-06	0.0003429	(A) CD8+
CADM3	1.27	4.884e-05	0.002183	(A) CD8+
SLAMF1	1.27	4.11e-08	1.272e-05	(A) CD8+
NPHS1	1.27	0.001225	0.0173	(A) CD8+
RAB39B	1.26	2.11e-07	4.577e-05	(A) CD8+
VIT	1.26	4.34e-05	0.00201	(A) CD8+
ABCD2	1.26	8.51e-08	2.246e-05	(A) CD8+
XCL2	1.26	4.1e-11	4.06e-08	(A) CD8+
CDHR1	1.25	7.41e-09	3.411e-06	(A) CD8+
SLA2	1.25	9.06e-12	1.28e-08	(A) CD8+
C16ORF89	1.25	5.361e-05	0.002313	(A) CD8+
CD6	1.25	1.41e-11	1.55e-08	(A) CD8+
GPM6A	1.25	9.601e-05	0.003347	(A) CD8+
FASLG	1.24	5.25e-11	4.73e-08	(A) CD8+
PTPRCAP	1.24	1.81e-07	4.123e-05	(A) CD8+
VEGFD	1.24	9.31e-07	0.0001407	(A) CD8+
NCR3	1.24	3.42e-07	6.582e-05	(A) CD8+
FCRL6	1.23	3.96e-09	1.962e-06	(A) CD8+
CHI3L2	1.22	1.306e-06	0.0001759	(A) CD8+
CXCL9	1.22	6.856e-05	0.002729	(A) CD8+
XPNPEP2	1.22	0.0005316	0.009996	(A) CD8+
CD247	1.22	1.44e-09	7.5e-07	(A) CD8+
CARMIL2	1.22	1.215e-06	0.0001671	(A) CD8+
LILRA4	1.21	2.44e-05	0.001346	(A) CD8+
ADAM6	1.21	0.000175	0.004869	(A) CD8+
NUGGC	1.21	1.602e-06	0.0002042	(A) CD8+
BEND4	1.21	6.764e-06	0.0005512	(A) CD8+
IKZF1	1.21	1.3e-07	3.309e-05	(A) CD8+
NEFL	1.2	8.28e-07	0.0001311	(A) CD8+
P2RX5	1.2	5.75e-06	0.000491	(A) CD8+
GFRA1	1.19	3.342e-06	0.0003429	(A) CD8+
CHRDL2	1.19	0.001234	0.0174	(A) CD8+
MYRIP	1.19	3.791e-06	0.0003772	(A) CD8+
RIPOR2	1.19	4.741e-06	0.0004347	(A) CD8+
BMS1P20	1.19	3.878e-05	0.001871	(A) CD8+
RERGL	1.18	2.359e-05	0.001327	(A) CD8+
GIMAP7	1.18	5.19e-09	2.505e-06	(A) CD8+
NELL2	1.18	1.809e-05	0.001112	(A) CD8+
UGT2B15	1.18	0.005111	0.0423	(A) CD8+
SIRPG	1.17	2.1e-07	4.577e-05	(A) CD8+
MAL	1.17	1.515e-05	0.0009738	(A) CD8+
GPR15	1.17	1.59e-07	3.759e-05	(A) CD8+
TESPA1	1.16	8.58e-07	0.0001324	(A) CD8+
SLAMF6	1.16	3.78e-07	7.136e-05	(A) CD8+
IKZF3	1.16	2.095e-05	0.001224	(A) CD8+
ARX	1.16	0.0006781	0.0118	(A) CD8+
CCR4	1.16	0.0001266	0.003919	(A) CD8+
TBC1D10C	1.16	4.42e-07	7.879e-05	(A) CD8+
CCR5	1.15	3.88e-08	1.219e-05	(A) CD8+
DTHD1	1.15	9.14e-07	0.0001392	(A) CD8+
PDCD1	1.15	1.19e-07	3.053e-05	(A) CD8+
SLC4A10	1.15	0.0007021	0.012	(A) CD8+
TIMD4	1.15	0.0001523	0.004429	(A) CD8+
SNTG2	1.15	3.176e-06	0.0003346	(A) CD8+
DCANP1	1.14	1.484e-05	0.0009595	(A) CD8+
AOX1	1.14	0.0001118	0.003664	(A) CD8+
UNC80	1.14	0.001775	0.0219	(A) CD8+
ADH4	1.14	0.0004195	0.008612	(A) CD8+
RELN	1.14	0.001661	0.021	(A) CD8+
POU2AF1	1.14	0.0001518	0.00442	(A) CD8+
ZNF683	1.14	3.47e-07	6.616e-05	(A) CD8+
ZNF80	1.14	7.71e-07	0.0001241	(A) CD8+
RGL4	1.14	7.19e-10	4.19e-07	(A) CD8+
JAKMIP1	1.13	1.178e-06	0.0001641	(A) CD8+
GP1BA	1.13	4.623e-05	0.00211	(A) CD8+
ACAP1	1.13	3.96e-07	7.394e-05	(A) CD8+
ITGAL	1.13	6.02e-07	0.0001028	(A) CD8+
VIPR2	1.13	0.0003968	0.008299	(A) CD8+
ITM2A	1.13	4.64e-08	1.371e-05	(A) CD8+
CD36	1.13	2.784e-05	0.00149	(A) CD8+
GHRL	1.13	0.001595	0.0205	(A) CD8+
SAMD3	1.12	6.48e-08	1.783e-05	(A) CD8+
LINC00426	1.12	1.96e-08	7.043e-06	(A) CD8+
KCNH6	1.12	0.00197	0.0232	(A) CD8+
SLC2A2	1.12	0.004479	0.0392	(A) CD8+
TRAF3IP3	1.12	1.38e-07	3.42e-05	(A) CD8+
NCAM1	1.12	4.912e-06	0.0004422	(A) CD8+
CD69	1.12	7.13e-06	0.000576	(A) CD8+
CRHBP	1.12	5.94e-09	2.801e-06	(A) CD8+
ATP1A2	1.11	0.0002353	0.005891	(A) CD8+
GVINP1	1.11	8.341e-06	0.0006432	(A) CD8+
BEX1	1.11	0.003504	0.0336	(A) CD8+
ARHGAP15	1.11	2.03e-07	4.563e-05	(A) CD8+
CD28	1.1	7.545e-06	0.0005953	(A) CD8+
RTP5	1.1	1.11e-07	2.883e-05	(A) CD8+
LRRC2	1.1	1.56e-07	3.759e-05	(A) CD8+
HMGCLL1	1.1	0.0005987	0.0108	(A) CD8+
SPIB	1.1	0.0005072	0.009724	(A) CD8+
GZMA	1.09	1.82e-08	6.805e-06	(A) CD8+
SELE	1.09	0.001017	0.0154	(A) CD8+
SLC7A14	1.09	0.00221	0.0252	(A) CD8+
TIGIT	1.09	1.873e-05	0.001131	(A) CD8+
SLC7A10	1.08	8.014e-05	0.00304	(A) CD8+
IL18RAP	1.08	1.99e-08	7.043e-06	(A) CD8+
ALKAL2	1.08	0.004495	0.0393	(A) CD8+
PACSIN1	1.08	1.359e-06	0.0001819	(A) CD8+
ITGAD	1.08	5.544e-06	0.0004836	(A) CD8+
HPD	1.08	0.0001207	0.003787	(A) CD8+
ABCA8	1.08	0.0003473	0.007583	(A) CD8+
RHOH	1.07	7.25e-07	0.0001187	(A) CD8+
PNMA3	1.07	3.723e-06	0.0003742	(A) CD8+
SVOP	1.07	0.003426	0.0332	(A) CD8+
MMRN1	1.07	0.0001321	0.004017	(A) CD8+
CCR2	1.07	4.303e-06	0.000404	(A) CD8+
RASGRP2	1.07	8.142e-05	0.003061	(A) CD8+
SCN4A	1.07	1.666e-06	0.0002088	(A) CD8+
LCN10	1.06	0.0002143	0.005496	(A) CD8+
PLCXD3	1.06	0.0004322	0.008815	(A) CD8+
NAPSB	1.06	2.188e-05	0.001263	(A) CD8+
FAM107A	1.06	1.764e-06	0.0002197	(A) CD8+
PLP1	1.06	0.001804	0.0222	(A) CD8+
ADCYAP1	1.06	0.003191	0.0318	(A) CD8+
MRAP	1.06	0.0001578	0.004541	(A) CD8+
DPT	1.06	0.0001181	0.003742	(A) CD8+
KLRG1	1.06	1.4e-08	5.644e-06	(A) CD8+
GZMB	1.05	6.55e-07	0.00011	(A) CD8+
GIMAP5	1.05	1.49e-08	5.903e-06	(A) CD8+
RBP5	1.05	3.3e-07	6.414e-05	(A) CD8+
AOAH	1.05	1.078e-05	0.0007764	(A) CD8+
CACNA1B	1.05	0.0001911	0.005114	(A) CD8+
PTX3	1.05	0.002359	0.0263	(A) CD8+
KLB	1.05	0.0005241	0.009934	(A) CD8+
LMO3	1.04	8.056e-05	0.003044	(A) CD8+
TSPAN7	1.04	4.236e-06	0.000404	(A) CD8+
PCED1B-AS1	1.04	1.609e-06	0.0002042	(A) CD8+
SFRP1	1.04	0.002006	0.0235	(A) CD8+
CTSW	1.04	7.529e-06	0.0005953	(A) CD8+
KLRC1	1.03	4.26e-07	7.71e-05	(A) CD8+
AQP4	1.03	7.184e-06	0.000576	(A) CD8+
VTN	1.03	0.003601	0.0342	(A) CD8+
TLL1	1.03	4.558e-06	0.0004218	(A) CD8+
ANKRD36BP2	1.03	8.784e-06	0.0006589	(A) CD8+
SELL	1.03	4.07e-05	0.001927	(A) CD8+
ASTN1	1.03	0.000218	0.005569	(A) CD8+
CD7	1.03	1.09e-08	4.696e-06	(A) CD8+
GFAP	1.03	0.0002369	0.005915	(A) CD8+
KIF19	1.03	2.962e-05	0.001552	(A) CD8+
RAB3C	1.03	5.553e-05	0.002365	(A) CD8+
ASPA	1.02	3.553e-06	0.0003608	(A) CD8+
APOBEC3H	1.02	5.86e-08	1.657e-05	(A) CD8+
IL7R	1.02	0.001062	0.0159	(A) CD8+
NSG2	1.01	0.0007881	0.0129	(A) CD8+
P2RY8	1.01	2.068e-06	0.0002453	(A) CD8+
TAC1	1.01	0.002535	0.0276	(A) CD8+
PTPRT	1.01	7.181e-05	0.002807	(A) CD8+
TARP	1.01	2.889e-06	0.0003127	(A) CD8+
CD1C	1.01	0.0004918	0.009512	(A) CD8+
CD38	1.01	0.0001951	0.005178	(A) CD8+
CR1	1.01	0.001064	0.0159	(A) CD8+
SLCO4A1	-1.01	2.256e-06	0.0002612	(B) CD8-
ESPN	-1.03	0.0006767	0.0118	(B) CD8-
TNFRSF6B	-1.03	0.001417	0.019	(B) CD8-
IBSP	-1.03	0.0004585	0.009074	(B) CD8-
IGFL2	-1.05	0.002222	0.0252	(B) CD8-
SYT8	-1.05	0.006165	0.0477	(B) CD8-
S100P	-1.05	0.002962	0.0303	(B) CD8-
CLIC3	-1.05	0.001067	0.0159	(B) CD8-
WNT7A	-1.06	0.006353	0.0485	(B) CD8-
LINC00520	-1.07	0.0002066	0.005348	(B) CD8-
SDR16C5	-1.07	0.000407	0.008422	(B) CD8-
IGFL3	-1.07	0.0001561	0.004526	(B) CD8-
SOX11	-1.09	0.0001455	0.0043	(B) CD8-
CST1	-1.09	0.004295	0.0383	(B) CD8-
PPFIA4	-1.09	1.523e-05	0.0009761	(B) CD8-
FIBCD1	-1.13	0.004362	0.0387	(B) CD8-
KRT14	-1.13	0.006194	0.0478	(B) CD8-
PITX1	-1.16	0.0001785	0.00493	(B) CD8-
SLAMF9	-1.16	5.68e-07	9.87e-05	(B) CD8-
ONECUT3	-1.16	0.0004545	0.009028	(B) CD8-
ITPKA	-1.17	3.16e-06	0.0003346	(B) CD8-
TNS4	-1.18	0.0007231	0.0122	(B) CD8-
MSLN	-1.18	0.002153	0.0247	(B) CD8-
SOX21	-1.18	0.0028	0.0293	(B) CD8-
COL17A1	-1.19	0.001629	0.0207	(B) CD8-
AFAP1-AS1	-1.24	0.0005517	0.0102	(B) CD8-
KLK7	-1.26	0.004475	0.0392	(B) CD8-
SLC9A4	-1.26	0.003939	0.0362	(B) CD8-
SPRR1A	-1.28	0.004502	0.0393	(B) CD8-
DQX1	-1.38	0.000393	0.008253	(B) CD8-
KRT16	-1.38	0.0005666	0.0104	(B) CD8-
FAM83A-AS1	-1.39	5.074e-06	0.0004506	(B) CD8-
FAM83A	-1.47	0.0001959	0.005194	(B) CD8-
SPRR1B	-1.5	0.001962	0.0232	(B) CD8-
KLK8	-1.52	0.001729	0.0216	(B) CD8-
PAEP	-1.53	0.0001647	0.004652	(B) CD8-
PNCK	-1.59	5.291e-05	0.002288	(B) CD8-
KRT6A	-1.6	0.00352	0.0337	(B) CD8-
CLDN18	-1.69	0.003319	0.0326	(B) CD8-
CA9	-1.76	2.11e-05	0.001225	(B) CD8-
